# Supplementary material for: Attributes of Anopheles gambiae swarms in South Central Uganda
Source: Parasit Vectors. 2024 Mar 21;17:149. doi: 10.1186/s13071-024-06132-9 (PMC10956327; doi:10.1186/s13071-024-06132-9)
Supplement: Supplementary file 1 — Additional file 1: Data file. [file 13071_2024_6132_MOESM1_ESM.xlsx]

## Sheet: Attributes of Anopheles gambiae
Season	MONTH	Number of swarms	proportion captured	Year	VILLAGE	Swarm Location.Code	Long	Lat	An.gambiae both sexes	An.gambiae female	An.gambiae male	Culex species	Mansonia species	Aedes species	Marker.Type	Swarm.Size	Swarm Height(m)
Rainy Season	2017-03-01	1	0.18	2017	KJ	UG.KJ.SWM.001	32.9636	0.756914	18	0	18	0	0	0	BARE GROUND	100	1
Rainy Season	2017-03-01	1	0.15	2017	KJ	UG.KJ.SWM.002	32.9636	0.759727	15	0	15	0	0	0	BARE GROUND	100	1
Rainy Season	2017-03-01	1	0	2017	KY	UG.KY.SWM.006	32.8085	0.732863	0	0	0	59	1	2	Plants.Garden	300	1
Rainy Season	2017-03-01	1	0	2017	KY	UG.KY.SWM.007	32.8086	0.73302	0	0	0	0	0	21	Plants.Garden	200	1
Rainy Season	2017-03-01	1	0	2017	KY	UG.KY.SWM.008	32.8086	0.733095	0	0	0	10	0	0	Plants.Garden	200	2
Rainy Season	2017-03-01	1	0.03	2017	KY	UG.KY.SWM.009	32.8105	0.737868	6	4	2	12	0	0	Plants.Garden	200	1
Rainy Season	2018-04-01	1	0.1	2018	KT	UG.KT.17.285	32.8428	0.699577	2	0	2	0	0	0	BARE GROUND	20	2
Rainy Season	2018-04-01	1	0.11	2018	KT	UG.KT.18.250	32.843	0.699898	21	0	21	0	0	0	BARE GROUND	200	2
Rainy Season	2018-04-01	1	0.11	2018	KJ	UG.KJ.18.570	32.9636	0.756914	53	0	53	0	0	0	BARE GROUND	500	2
Rainy Season	2018-04-01	1	0.06	2018	KJ	UG.KJ.18.573	32.9636	0.759727	19	0	19	0	0	0	BARE GROUND	300	2
Rainy Season	2018-04-01	1	0.25	2018	KJ	UG.KJ.17.574	32.9636	0.759736	25	0	25	0	0	0	BARE GROUND	100	2
Rainy Season	2018-04-01	1	0.18	2018	KJ	UG.KJ.17.576	32.9635	0.766198	9	0	9	0	0	0	BARE GROUND	50	1.5
Rainy Season	2017-05-01	1	0	2017	KJ	UG.KJ.SWM.001	32.9636	0.756914	6	0	6	0	0	0	BARE GROUND	3000	4
Rainy Season	2017-05-01	1	0	2017	KJ	UG.KJ.SWM.002	32.9636	0.759727	8	0	8	0	0	0	BARE GROUND	2000	2
Rainy Season	2017-05-01	1	0.01	2017	KJ	UG.KJ.SWM.003	32.9636	0.759736	56	0	56	0	0	0	BARE GROUND	10000	2
Rainy Season	2017-05-01	1	0.06	2017	KJ	UG.KJ.SWM.004	32.9635	0.766198	6	0	6	0	0	0	BARE GROUND	100	2
Rainy Season	2017-05-01	1	0.05	2017	KJ	UG.KJ.SWM.005	32.9634	0.769559	5	0	5	0	0	0	BARE GROUND	100	2
Rainy Season	2017-05-01	1	0.02	2017	KJ	UG.KJ.SWM.006	32.9643	0.762926	8	0	8	0	0	0	BARE GROUND	400	0.5
Rainy Season	2017-05-01	1	0.01	2017	KJ	UG.KJ.SWM.007	32.9725	0.762742	7	0	7	0	0	0	BARE GROUND	500	1.2
Rainy Season	2017-05-01	1	0.03	2017	KJ	UG.KJ.SWM.008	32.9642	0.762904	13	0	13	0	0	0	BARE GROUND	500	1
Rainy Season	2017-05-01	1	0.02	2017	KT	UG.KT.SWM.001	32.8428	0.699577	62	0	62	0	0	0	BARE GROUND	4000	3
Rainy Season	2017-05-01	1	0.01	2017	KT	UG.KT.SWM.002	32.843	0.699898	11	0	11	0	0	0	BARE GROUND	1000	4
Rainy Season	2017-05-01	1	0	2017	KT	UG.KT.SWM.003	32.8426	0.699896	3	0	3	0	0	0	THATCHED ROOF	2000	5
Rainy Season	2017-05-01	1	0.02	2017	KT	UG.KT.SWM.004	32.8426	0.699936	19	0	19	0	0	0	BARE GROUND	1000	2
Rainy Season	2017-05-01	1	0.01	2017	KT	UG.KT.SWM.005	32.8427	0.700092	5	0	5	0	0	0	BARE GROUND	1000	3
Rainy Season	2017-05-01	1	0.01	2017	KT	UG.KT.SWM.006	32.8406	0.69864	11	0	11	0	0	0	BARE GROUND	1000	2
Rainy Season	2017-05-01	1	0.02	2017	KT	UG.KT.SWM.007	32.8418	0.698328	33	0	33	0	0	0	BARE GROUND	2000	5
Rainy Season	2017-05-01	1	0.03	2017	KT	UG.KT.SWM.009	32.8481	0.706326	14	0	14	0	0	0	BARE GROUND	500	4
Rainy Season	2017-05-01	1	0.01	2017	KT	UG.KT.SWM.010	32.8486	0.706436	1	0	1	0	0	0	BARE GROUND	100	4
Rainy Season	2017-05-01	1	0.03	2017	KT	UG.KT.SWM.011	32.8479	0.706146	3	0	3	0	0	0	BARE GROUND	100	3
Rainy Season	2017-05-01	1	0.03	2017	KT	UG.KT.SWM.012	32.8479	0.706172	27	0	27	1	0	0	BARE GROUND	1000	4
Rainy Season	2017-05-01	1	0.02	2017	KT	UG.KT.SWM.013	32.8478	0.70619	12	0	12	0	0	0	BARE GROUND	500	3
Rainy Season	2017-05-01	1	0.01	2017	KT	UG.KT.SWM.014	32.8451	0.705316	10	0	10	7	0	0	BARE GROUND	1200	4
Rainy Season	2017-05-01	1	0.01	2017	KT	UG.KT.SWM.015	32.8451	0.705292	2	0	2	1	0	0	BARE GROUND	300	2.5
Rainy Season	2017-05-01	1	0.02	2017	KT	UG.KT.SWM.016	32.8451	0.705259	1	0	1	2	0	0	BARE GROUND	50	2
Rainy Season	2017-05-01	1	0.06	2017	KY	UG.KY.SWM.001	32.8079	0.72951	6	0	6	0	0	0	BARE GROUND	100	3
Rainy Season	2017-05-01	1	0	2017	KY	UG.KY.SWM.002	32.8079	0.729592	0	0	0	0	0	0	BARE GROUND	100	4
Rainy Season	2017-05-01	1	0	2017	KY	UG.KY.SWM.003	32.8078	0.729631	0	0	0	0	0	0	BARE GROUND	100	5
Rainy Season	2017-05-01	1	0.14	2017	KY	UG.KY.SWM.004	32.8077	0.72958	7	0	7	0	0	0	BARE GROUND	50	3
Rainy Season	2017-05-01	1	0.01	2017	KY	UG.KY.SWM.005	32.808	0.733716	57	0	57	0	0	0	BARE GROUND	4000	2
Rainy Season	2017-05-01	1	0.02	2017	KY	UG.KY.SWM.006	32.8085	0.732863	94	0	94	0	0	0	BARE GROUND	4000	2
Rainy Season	2017-05-01	1	0.03	2017	KY	UG.KY.SWM.007	32.8086	0.73302	64	0	64	0	0	0	BARE GROUND	2000	2
Rainy Season	2017-05-01	1	0.13	2017	KY	UG.KY.SWM.008	32.8086	0.733095	25	0	25	7	0	0	BARE GROUND	200	1.4
Rainy Season	2017-05-01	1	0.01	2017	KY	UG.KY.SWM.009	32.8105	0.737868	46	0	46	0	0	0	BARE GROUND	5000	3
Rainy Season	2017-05-01	1	0	2017	KY	UG.KY.SWM.010	32.8106	0.737859	0	0	0	0	0	0	BARE GROUND	50	5
Rainy Season	2017-05-01	1	0.02	2017	KY	UG.KY.SWM.011	32.8012	0.735117	21	0	21	0	0	0	BARE GROUND	1000	5
Rainy Season	2017-05-01	1	0.03	2017	KY	UG.KY.SWM.012	32.8013	0.735148	14	0	14	0	0	0	BARE GROUND	500	5
Rainy Season	2018-05-01	1	0.03	2018	KY	UG.KY.18.470	32.8079	0.72951	14	0	14	0	0	0	BARE GROUND	430	2.5
Rainy Season	2018-05-01	1	0.04	2018	KY	UG.KY.18.471	32.8079	0.729592	12	0	12	0	0	0	BARE GROUND	300	2
Rainy Season	2018-05-01	1	0.03	2018	KY	UG.KY.18.472	32.8085	0.732863	25	1	24	0	0	0	BARE GROUND	1000	3
Rainy Season	2018-05-01	1	0.02	2018	KY	UG.KY.18.571	32.8106	0.737859	9	0	9	0	0	0	BARE GROUND	500	2
Rainy Season	2018-05-01	1	0.02	2018	KT	UG.KT.18.447	32.8406	0.69864	3	0	3	0	0	0	BARE GROUND	200	3.2
Rainy Season	2018-05-01	1	0.02	2018	KT	UG.KT.18.580	32.8426	0.699936	3	0	3	0	0	0	BARE GROUND	200	3.5
Rainy Season	2018-05-01	1	0.02	2018	KJ	UG.KJ.18.720	32.9343	0.74797	15	0	15	0	0	0	BARE GROUND	700	3
Rainy Season	2018-05-01	1	0.03	2018	KJ	UG.KJ.18.721	32.8106	0.737859	6	0	6	0	0	0	BARE GROUND	200	2.7
Rainy Season	2018-05-01	1	0.1	2018	KJ	UG.KJ.18.918	32.9636	0.756914	1	0	1	0	0	0	BARE GROUND	10	2.5
Rainy Season	2018-05-01	1	0.05	2018	KJ	UG.KJ.18.919	32.9664	0.755621	1	0	1	0	0	0	BARE GROUND	20	2
Rainy Season	2018-05-01	1	0	2018	KJ	UG.KJ.18.920	32.9717	0.764115	0	0	0	0	0	0	BARE GROUND	1000	2
Dry Season	2018-07-01	1	0.06	2018	KJ	UG.KJ.18.1129	32.9636	0.756914	11	0	11	0	0	0	BARE GROUND	200	1
Dry Season	2018-07-01	1	0.25	2018	KJ	UG.KJ.18.1130	32.9585	0.74797	5	0	5	0	0	0	BARE GROUND	20	1.7
Dry Season	2018-07-01	1	0.04	2018	KJ	UG.KJ.18.1131	32.971	0.769659	7	0	7	0	0	0	BARE GROUND	200	1.5
Dry Season	2018-07-01	1	0.03	2018	KJ	UG.KJ.18.1168	32.9636	0.761811	1	0	1	0	0	0	BARE GROUND	40	1.7
Dry Season	2018-07-01	1	0.02	2018	KJ	UG.KJ.18.1169	32.9636	0.759736	2	0	2	0	0	0	BARE GROUND	100	1.5
Dry Season	2018-07-01	1	0.04	2018	KJ	UG.KJ.18.1170	32.9636	0.759727	7	0	7	0	0	0	BARE GROUND	200	1.2
Dry Season	2018-07-01	1	0.08	2018	KJ	UG.KJ.18.1171	32.9665	0.76441	4	0	4	0	0	0	BARE GROUND	50	1
Dry Season	2018-07-01	1	0.05	2018	KY	UG.KY.18.695	32.9585	0.74797	5	0	5	0	0	0	BARE GROUND	100	2.2
Dry Season	2018-07-01	1	0.06	2018	KY	UG.KY.18.696	32.8106	0.737859	9	0	9	0	0	0	BARE GROUND	150	2.5
Rainy Season	2018-09-01	1	0.06	2018	KT	UG.KT.18.912	32.8479	0.706172	4	0	4	6	0	0	BARE GROUND	70	2.5
Rainy Season	2018-09-01	1	0.1	2018	KJ	UG.KJ.18.1438	32.9516	0.74772	2	0	2	0	0	0	BARE GROUND	20	2
Rainy Season	2018-09-01	1	0.1	2018	KJ	UG.KJ.18.1439	32.9718	0.76417	4	0	4	0	0	0	BARE GROUND	40	1.7
Rainy Season	2018-09-01	1	0.16	2018	KJ	UG.KJ.18.1440	32.9298	0.75847	7	0	7	0	0	0	BARE GROUND	45	1.5
Rainy Season	2018-09-01	1	0.17	2018	KJ	UG.KJ.18.1441	32.9756	0.75524	20	0	20	0	0	0	BARE GROUND	120	1.5
Rainy Season	2018-09-01	1	0.3	2018	KJ	UG.KJ.18.1516	32.9722	0.763099	3	0	3	0	0	0	BARE GROUND	10	2.7
Rainy Season	2018-09-01	1	0.03	2018	KJ	UG.KJ.18.1517	32.9687	0.765112	5	0	5	0	0	0	BARE GROUND	200	4
Rainy Season	2018-09-01	1	0.1	2018	KJ	UG.KJ.18.1518	32.9717	0.765477	1	0	1	0	0	0	BARE GROUND	10	3
Rainy Season	2018-09-01	1	0.1	2018	KJ	UG.KJ.18.1519	32.9636	0.756914	5	0	5	0	0	0	BARE GROUND	50	2
Rainy Season	2018-09-01	1	0.1	2018	KJ	UG.KJ.18.1520	32.9585	0.74797	10	0	10	0	0	0	BARE GROUND	100	3
Rainy Season	2017-10-01	1	0.03	2017	KY	UG.KY.17.600	32.8079	0.729592	20	0	20	0	0	0	BARE GROUND	600	3
Rainy Season	2017-10-01	1	0.03	2017	KY	UG.KY.17.630	32.808	0.733716	28	0	28	0	0	0	BARE GROUND	1000	3
Rainy Season	2017-10-01	1	0.02	2017	KY	UG.KY.17.631	32.8013	0.735148	8	0	8	0	0	0	BARE GROUND	500	4
Rainy Season	2017-10-01	1	0.03	2017	KJ	UG.KJ.17.1073	32.9756	0.75524	8	0	8	0	0	0	BARE GROUND	300	1.5
Rainy Season	2017-10-01	1	0.03	2017	KJ	UG.KJ.17.1074	32.9516	0.74772	14	0	14	0	0	0	BARE GROUND	500	2
Rainy Season	2017-10-01	1	0.04	2017	KJ	UG.KJ.17.1075	32.9585	0.74797	42	0	42	0	0	0	BARE GROUND	1000	2
Rainy Season	2017-10-01	1	0	2017	KJ	UG.KJ.17.1076	32.9343	0.74797	1	0	1	0	0	0	BARE GROUND	300	2
Rainy Season	2017-10-01	1	0.22	2017	KJ	UG.KJ.17.1077	32.9298	0.75847	22	0	22	0	0	0	BARE GROUND	100	3
Rainy Season	2017-10-01	1	0.03	2017	KJ	UG.KJ.17.1078	32.971	0.769659	5	0	5	0	0	0	BARE GROUND	200	2
Rainy Season	2017-10-01	1	0.02	2017	KJ	UG.KJ.17.1079	32.9636	0.761811	4	0	4	0	0	0	BARE GROUND	200	3
Rainy Season	2017-10-01	1	0.04	2017	KJ	UG.KJ.17.1080	32.9721	0.759745	4	0	4	0	0	0	BARE GROUND	100	3
Rainy Season	2017-10-01	1	0.07	2017	KJ	UG.KJ.17.1081	32.9717	0.765477	7	0	7	0	0	0	BARE GROUND	100	3
Rainy Season	2017-11-01	1	0.12	2017	KY	UG.KY.17.683	32.8105	0.737868	6	0	6	0	0	0	BARE GROUND	50	1
Rainy Season	2017-11-01	1	0.07	2017	KY	UG.KY.17.684	32.8106	0.737859	4	0	4	0	0	0	BARE GROUND	60	3
Rainy Season	2017-11-01	1	0.08	2017	KY	UG.KY.17.685	32.8012	0.735117	5	0	5	0	0	0	BARE GROUND	60	2
Rainy Season	2017-11-01	1	0.2	2017	KY	UG.KY.17.686	32.8013	0.735148	4	0	4	0	0	0	BARE GROUND	20	3
Rainy Season	2017-11-01	1	0.13	2017	KY	UG.KY.17.559	32.8014	0.7357	2	0	2	0	0	0	BARE GROUND	15	3
Rainy Season	2017-11-01	1	0.07	2017	KJ	UG.KJ.17.117	32.9585	0.74797	2	0	2	0	0	0	BARE GROUND	30	2
Rainy Season	2017-11-01	1	0.06	2017	KJ	UG.KJ.17.118	32.9298	0.75847	3	0	3	0	0	0	BARE GROUND	50	3
Rainy Season	2017-11-01	1	0.2	2017	KJ	UG.KJ.17.165	32.9644	0.763136	3	0	3	0	0	0	BARE GROUND	15	2
Dry Season	2017-12-01	1	0	2017	KY	UG.KY.17.695	32.8013	0.735148	0	0	0	1	0	0	BARE GROUND	50	2
Dry Season	2017-12-01	1	0.1	2017	KY	UG.KY.17.696	32.8106	0.737859	2	0	2	0	0	0	BARE GROUND	20	3
Dry Season	2017-12-01	1	0.03	2017	KY	UG.KY.17.697	32.8112	0.738928	3	0	3	0	0	0	BARE GROUND	100	3
Dry Season	2017-12-01	1	0	2017	KY	UG.KY.17.698	32.8078	0.729631	0	0	0	12	0	0	BARE GROUND	50	2
Dry Season	2017-12-01	1	0.1	2017	KY	UG.KY.17.699	32.8104	0.740261	2	0	2	1	0	0	BARE GROUND	20	2
Dry Season	2017-12-01	1	0.2	2017	KY	UG.KY.17.719	32.8105	0.737868	1	0	1	0	0	0	BARE GROUND	5	3
Dry Season	2017-12-01	1	0.13	2017	KY	UG.KY.17.720	32.8069	0.730289	4	0	4	0	0	0	BARE GROUND	30	3
Dry Season	2017-12-01	1	0	2017	KY	UG.KY.17.721	32.8012	0.735117	0	0	0	2	0	0	BARE GROUND	100	1.5
Dry Season	2017-12-01	1	0	2017	KY	UG.KY.17.722	32.8078	0.729678	2	0	2	128	0	0	TARPAULINE	1000	1.5
Dry Season	2017-12-01	1	0	2017	KY	UG.KY.17.729	32.8079	0.72951	0	0	0	0	0	1	BARE GROUND	15	2
Dry Season	2017-12-01	1	0	2017	KT	UG.KT.17.663	32.8426	0.699896	0	0	0	3	0	0	THATCHED ROOF	500	3
Dry Season	2017-12-01	1	0	2017	KT	UG.KT.17.664	32.8486	0.70081	0	0	0	1	0	0	BARE GROUND	30	4
Dry Season	2017-12-01	1	0.13	2017	KT	UG.KT.17.665	32.8469	0.70289	1	0	1	0	0	0	BARE GROUND	8	3
Dry Season	2017-12-01	1	0	2017	KT	UG.KT.17.666	32.8434	0.699448	0	0	0	0	0	1	BARE GROUND	20	3
Dry Season	2017-12-01	1	0	2017	KT	UG.KT.17.678	32.8419	0.6978	0	0	0	0	2	0	GRASS	10	2
Dry Season	2017-12-01	1	0	2017	KT	UG.KT.17.679	32.8407	0.699741	0	0	0	0	2	0	THATCHED ROOF	100	3
Dry Season	2017-12-01	1	0	2017	KT	UG.KT.17.680	32.8418	0.698328	0	0	0	5	0	0	BARE GROUND	100	3
Dry Season	2017-12-01	1	0	2017	KT	UG.KT.17.681	32.8478	0.70619	0	0	0	0	0	1	BARE GROUND	20	3
Dry Season	2017-12-01	1	0.09	2017	KJ	UG.KJ.17.1181	32.9662	0.764152	26	0	26	0	0	0	BARE GROUND	300	1.5
Dry Season	2017-12-01	1	0	2017	KJ	UG.KJ.17.1180	32.9717	0.764244	0	0	0	0	1	0	BARE GROUND	10	3
Dry Season	2017-12-01	1	0.04	2017	KJ	UG.KJ.17.1179	32.9723	0.762693	4	0	4	0	0	0	BARE GROUND	100	3
Dry Season	2017-12-01	1	0.01	2017	KJ	UG.KJ.17.1182	32.9756	0.75524	4	0	4	0	0	0	BARE GROUND	500	4
Dry Season	2017-12-01	1	0.06	2017	KJ	UG.KJ.17.1183	32.9717	0.765477	3	0	3	0	0	0	BARE GROUND	50	3
Dry Season	2017-12-01	1	0.1	2017	KJ	UG.KJ.17.1184	32.9724	0.761576	10	0	10	0	0	0	SAND	100	1.5
Dry Season	2017-12-01	1	0.02	2017	KJ	UG.KJ.17.1185	32.971	0.769659	1	0	1	0	0	0	BARE GROUND	50	5
Dry Season	2017-12-01	1	0.08	2017	KJ	UG.KJ.17.1186	32.9516	0.74772	4	0	4	1	0	0	BARE GROUND	50	3
Dry Season	2017-12-01	1	0.03	2017	KJ	UG.KJ.17.1211	32.9298	0.75847	13	0	13	0	0	0	BARE GROUND	500	1.5
Dry Season	2017-12-01	1	0.3	2017	KJ	UG.KJ.17.1212	32.9683	0.760385	6	0	6	0	0	0	BARE GROUND	20	3
Dry Season	2017-12-01	1	0.55	2017	KJ	UG.KJ.17.1213	32.9697	0.759702	11	0	11	0	0	0	BARE GROUND	20	1.5
Dry Season	2017-12-01	1	0.5	2017	KJ	UG.KJ.17.1214	32.9585	0.74797	30	0	30	0	0	0	BARE GROUND	60	1.5
